# Supplementary material for: Effect of foliar application of potassium on wheat tolerance to salt stress
Source: PLoS One. 2025 Nov 6;20(11):e0336407. doi: 10.1371/journal.pone.0336407 (PMC12591499; doi:10.1371/journal.pone.0336407)
Supplement: S1 Table — (XLSX) [file pone.0336407.s001.xlsx]

## Sheet: Foglio1
Wheat cultivars	Sample replicates	Saline conditions	Potassium application	Root length	Mean	Std.dev	Shoot length	Mean	Std.dev	Root fresh weight	Mean	Std.dev	Root dry weight	Mean	Std.dev	Shoot fresh weight	Mean	Std.dev	Shoot dry weight	Mean	Std.dev	Chlorophyll a	Mean	Std.dev	Chlorophyll b	Mean	Std.dev	Total chlorophyll	Mean	Std.dev	Carotenoids	Mean	Std.dev	Transpiration rate	Mean	Std.dev	Transpiration rate	Mean	Std.dev	Stomatal conductance	Mean	Std.dev	Nitrate reductase activity	Mean	Std.dev	Nitrite reductase activity	Mean	Std.dev	Total soluble proteins
GALAXY 13	1	0 mM	0 ppm	28.5	26.1333	2.15019	18.6	17.8333	1.15902	1.52	1.38333	0.145717	0.145	0.156667	0.010116	1.832	1.66067	0.214572	0.212	0.19	0.0255343	0.61628	0.648893	0.0291469	0.43428	0.466893	0.0291469	1.05056	1.11579	0.0582939	0.765	0.820667	0.0587055	15.8	16.6333	0.85049	5.56	5.47	0.191572	0.552	0.531333	0.0200333	7.2	7.46667	0.378594	6.5	6.53333	0.251661	14.2
GALAXY 13	2	0 mM	0 ppm	25.6			18.4			1.4			0.162			1.73			0.196			0.672399			0.490399			1.1628			0.815			16.6			5.25			0.512			7.9			6.3			13.5
GALAXY 13	3	0 mM	0 ppm	24.3			16.5			1.23			0.163			1.42			0.162			0.658			0.476			1.134			0.882			17.5			5.6			0.53			7.3			6.8			14.1
GALAXY 13	1	0 mM	200 ppm	32.1	31.2333	5.35288	20.6	21.5667	0.950438	1.6	1.71667	0.125831	0.172	0.171667	0.00351188	1.92	2.12	0.2	0.223	0.239	0.0150997	0.791096	0.775365	0.0143474	0.609096	0.593365	0.0143474	1.40019	1.36873	0.0286947	0.825	0.846667	0.0292973	21.6	21.8667	0.550757	7.12	7.27333	0.200333	0.725	0.735	0.0132288	10.1	10.6	0.556776	8.8	8.8	0.1	17.5
GALAXY 13	2	0 mM	200 ppm	36.1			22.5			1.7			0.168			2.12			0.253			0.763			0.581			1.344			0.88			22.5			7.2			0.75			10.5			8.9			18.2
GALAXY 13	3	0 mM	200 ppm	25.5			21.6			1.85			0.175			2.32			0.241			0.772			0.59			1.362			0.835			21.5			7.5			0.73			11.2			8.7			17.6
GALAXY 13	1	0 mM	400 ppm	34.3	34.6333	0.85049	20.3	22.1	1.60935	1.9	1.96	0.052915	0.188	0.188667	0.00404145	2.22	2.33	0.101489	0.262	0.269667	0.00680686	0.882	0.852333	0.0361985	0.7	0.670333	0.0361985	1.582	1.52267	0.0723971	0.881	0.877	0.0252389	20.5	21.6333	1.40119	6.2	6.69667	0.432474	0.65	0.651667	0.0275379	11	11.1	0.655744	8.3	8.5	0.2	17.1
GALAXY 13	2	0 mM	400 ppm	35.6			23.4			1.98			0.185			2.35			0.272			0.863			0.681			1.544			0.9			21.2			6.9			0.68			10.5			8.5			17.8
GALAXY 13	3	0 mM	400 ppm	34			22.6			2			0.193			2.42			0.275			0.812			0.63			1.442			0.85			23.2			6.99			0.625			11.8			8.7			19
GALAXY 13	1	100 mM	0 ppm	23	22.3333	3.05505	15.6	14.0333	1.6563	0.956	0.833	0.116228	0.0985	0.0904	0.00852819	1.52	1.33333	0.201329	0.165	0.150667	0.0169214	0.54	0.542	0.0072111	0.3944	0.3964	0.0072111	0.9344	0.9384	0.0144222	0.72	0.806667	0.080829	12.3	12.2333	0.208167	4.2	4.3	0.173205	0.425	0.441667	0.0175594	6.3	6.33333	0.152753	4.8	4.8	0.1	9.6
GALAXY 13	2	100 mM	0 ppm	25			14.2			0.818			0.0912			1.36			0.155			0.55			0.4044			0.9544			0.82			12			4.5			0.46			6.2			4.7			9.8
GALAXY 13	3	100 mM	0 ppm	19			12.3			0.725			0.0815			1.12			0.132			0.536			0.3904			0.9264			0.88			12.4			4.2			0.44			6.5			4.9			9.6
GALAXY 13	1	100 mM	200 ppm	25.6	25.7667	1.35769	16.2	16.7	0.6245	1.1	1.16833	0.0777967	0.132	0.135667	0.00550757	1.22	1.50333	0.263122	0.134	0.161333	0.025697	0.425	0.460667	0.0478156	0.2794	0.315067	0.0478156	0.7044	0.775733	0.0956312	0.89	0.82	0.0655744	15.6	15.6	0.6	5.3	5.26667	0.057735	0.54	0.536667	0.0057735	7.9	7.7	0.72111	6.36	6.35333	0.150111	12.2
GALAXY 13	2	100 mM	200 ppm	24.5			17.4			1.152			0.142			1.55			0.165			0.442			0.2964			0.7384			0.81			15			5.2			0.53			6.9			6.2			12.4
GALAXY 13	3	100 mM	200 ppm	27.2			16.5			1.253			0.133			1.74			0.185			0.515			0.3694			0.8844			0.76			16.2			5.3			0.54			8.3			6.5			12.5
GALAXY 13	1	100 mM	400 ppm	28.6	30.1	1.45258	18.2	17.4333	0.802081	1.325	1.365	0.0492443	0.125	0.133333	0.0085049	1.62	1.67333	0.083865	0.185	0.192333	0.00702377	0.585	0.586667	0.0245425	0.4394	0.441067	0.0245425	1.0244	1.02773	0.049085	0.772	0.765333	0.011547	16.3	16.1333	0.288675	5.5	5.45	0.0866025	0.512	0.530667	0.0190088	5.1	6.1	1.64621	6.46	6.35333	0.136137	14.1
GALAXY 13	2	100 mM	400 ppm	30.2			16.6			1.35			0.142			1.77			0.193			0.563			0.4174			0.9804			0.752			15.8			5.35			0.55			8			6.2			13.5
GALAXY 13	3	100 mM	400 ppm	31.5			17.5			1.42			0.133			1.63			0.199			0.612			0.4664			1.0784			0.772			16.3			5.5			0.53			5.2			6.4			13.5
GALAXY 13	1	150 mM	0 ppm	17.5	18.1	0.519615	10.2	10.1333	0.305505	0.563	0.49	0.0642573	0.051	0.0508333	0.00445234	0.932	0.911667	0.093179	0.132	0.133	0.0105357	0.325	0.324	0.008544	0.17	0.169	0.008544	0.495	0.493	0.017088	0.732	0.724	0.0230651	9.3	9.16667	0.152753	3.2	3.26667	0.208167	0.34	0.328333	0.0125831	4.56	4.55333	0.250067	3.6	5.6	1.73494	7.6
GALAXY 13	2	150 mM	0 ppm	18.4			9.8			0.465			0.0552			0.993			0.144			0.332			0.177			0.509			0.698			9			3.5			0.315			4.8			6.5			7.5
GALAXY 13	3	150 mM	0 ppm	18.4			10.4			0.442			0.0463			0.81			0.123			0.315			0.16			0.475			0.742			9.2			3.1			0.33			4.3			6.7			7.8
GALAXY 13	1	150 mM	200 ppm	20.5	20.6667	0.472582	12.5	12.3	1.01489	0.632	0.636667	0.0243379	0.055	0.0571333	0.00189033	0.932	1.00133	0.103254	0.112	0.122	0.01	0.346	0.361	0.0145258	0.191	0.206	0.0145258	0.537	0.567	0.0290517	0.685	0.711667	0.0236291	11.3	11.5667	0.251661	3.6	3.7	0.1	0.352	0.361333	0.0090185	5.6	5.63333	0.057735	4.2	4.54667	0.310698	9.2
GALAXY 13	2	150 mM	200 ppm	21.2			13.2			0.615			0.0586			0.952			0.132			0.362			0.207			0.569			0.72			11.8			3.8			0.37			5.7			4.8			9.2
GALAXY 13	3	150 mM	200 ppm	20.3			11.2			0.663			0.0578			1.12			0.122			0.375			0.22			0.595			0.73			11.6			3.7			0.362			5.6			4.64			9.5
GALAXY 13	1	150 mM	400 ppm	22.2	21.5333	0.57735	12.4	13.0333	0.568624	0.712	0.697333	0.0136504	0.0689	0.0737667	0.00433167	1.05	1.13167	0.0911501	0.125	0.13	0.0043589	0.382	0.392	0.0087178	0.227	0.237	0.0087178	0.609	0.629	0.0174356	0.74	0.740667	0.0290057	12	12.1667	0.152753	3.9	4.06667	0.152753	0.38	0.41	0.0264575	6.2	6.23333	0.057735	4.5	4.63333	0.23094	9.8
GALAXY 13	2	150 mM	400 ppm	21.2			13.2			0.695			0.0752			1.115			0.132			0.396			0.241			0.637			0.77			12.2			4.1			0.42			6.3			4.5			10.2
GALAXY 13	3	150 mM	400 ppm	21.2			13.5			0.685			0.0772			1.23			0.133			0.398			0.243			0.641			0.712			12.3			4.2			0.43			6.2			4.9			10.3
UQAB 2000	1	0 mM	0 ppm	22.6	21.3667	1.15902	15.2	13.5333	1.52753	1.023	0.955667	0.0591636	0.0896	0.0899333	0.00113725	1.25	1.27833	0.0465009	0.156	0.155	0.001	0.489	0.521	0.0281603	0.296	0.328	0.0281603	0.785	0.849	0.0563205	0.752	0.725	0.027	14.3	14.1333	0.568624	4.6	4.66667	0.208167	0.43	0.45	0.0264575	7.3	7.26667	0.251661	5.6	5.6	0.1	11.5
UQAB 2000	2	0 mM	0 ppm	21.2			13.2			0.932			0.0912			1.253			0.154			0.532			0.339			0.871			0.698			13.5			4.5			0.44			7			5.5			11.1
UQAB 2000	3	0 mM	0 ppm	20.3			12.2			0.912			0.089			1.332			0.155			0.542			0.349			0.891			0.725			14.6			4.9			0.48			7.5			5.7			12
UQAB 2000	1	0 mM	200 ppm	24.2	23.1	1.41774	15.2	14.5667	0.550757	1.232	1.279	0.0640859	0.152	0.148667	0.0113725	1.54	1.61	0.06245	0.162	0.18	0.0160935	0.616	0.624333	0.00802081	0.423	0.431333	0.00802081	1.039	1.05567	0.0160416	0.745	0.773333	0.0301386	16.3	16.3	0.3	5.2	5.36667	0.208167	0.53	0.53	0.02	8.3	8.3	0.1	6.5	6.6	0.173205	12.5
UQAB 2000	2	0 mM	200 ppm	23.6			14.2			1.352			0.136			1.63			0.185			0.632			0.439			1.071			0.77			16			5.3			0.55			8.2			6.5			13.4
UQAB 2000	3	0 mM	200 ppm	21.5			14.3			1.253			0.158			1.66			0.193			0.625			0.432			1.057			0.805			16.6			5.6			0.51			8.4			6.8			13
UQAB 2000	1	0 mM	400 ppm	27.2	26.7333	0.404145	16.2	15.6667	0.503322	1.432	1.445	0.0160935	0.163	0.156667	0.00568624	1.72	1.78	0.052915	0.199	0.226667	0.0285365	0.72	0.692333	0.05231	0.527	0.499333	0.05231	1.247	1.19167	0.10462	0.8	0.774333	0.0225019	16.8	17.4	0.52915	5.1	5.56667	0.450925	0.53	0.593333	0.0550757	8.3	8.8	0.458258	6.7	7.06667	0.321455	14.5
UQAB 2000	2	0 mM	400 ppm	26.5			15.2			1.44			0.155			1.82			0.256			0.725			0.532			1.257			0.758			17.6			5.6			0.62			8.9			7.3			14.2
UQAB 2000	3	0 mM	400 ppm	26.5			15.6			1.463			0.152			1.8			0.225			0.632			0.439			1.071			0.765			17.8			6			0.63			9.2			7.2			14.5
UQAB 2000	1	100 mM	0 ppm	16.6	15.4667	1.15036	9.6	9.2	0.4	0.552	0.497333	0.0653172	0.0498	0.0452	0.00441362	0.98	0.996667	0.0208167	0.105	0.108333	0.00351188	0.256	0.260667	0.0372201	0.071	0.0756667	0.0372201	0.327	0.336333	0.0744401	0.68	0.676333	0.00635085	9.5	9.6	0.1	3.2	3.26667	0.208167	0.34	0.316667	0.0208167	4.84	4.64667	0.174738	3.6	3.76667	0.152753	8.1
UQAB 2000	2	100 mM	0 ppm	15.5			8.8			0.515			0.0448			1.02			0.108			0.226			0.041			0.267			0.68			9.6			3.5			0.31			4.5			3.8			8.5
UQAB 2000	3	100 mM	0 ppm	14.3			9.2			0.425			0.041			0.99			0.112			0.3			0.115			0.415			0.669			9.7			3.1			0.3			4.6			3.9			8.2
UQAB 2000	1	100 mM	200 ppm	18.6	19.5667	0.950438	11.2	11.1	0.458258	0.635	0.607667	0.0720023	0.0582	0.0558333	0.00418609	0.935	0.95	0.143091	0.089	0.0937667	0.00413078	0.412	0.366667	0.0400666	0.227	0.181667	0.0400666	0.639	0.548333	0.0801332	0.705	0.695	0.0132288	11.2	11.3333	0.152753	3.6	3.66667	0.11547	0.32	0.336667	0.0208167	5.8	5.63333	0.152753	4.5	4.46667	0.057735	9.5
UQAB 2000	2	100 mM	200 ppm	19.6			10.6			0.526			0.051			0.815			0.096			0.352			0.167			0.519			0.7			11.5			3.8			0.36			5.6			4.5			9.3
UQAB 2000	3	100 mM	200 ppm	20.5			11.5			0.662			0.0583			1.1			0.0963			0.336			0.151			0.487			0.68			11.3			3.6			0.33			5.5			4.4			9.6
UQAB 2000	1	100 mM	400 ppm	23.6	23.7667	0.665833	12.2	12	0.43589	0.725	0.752667	0.0242143	0.0692	0.0668667	0.00208167	1.23	1.155	0.0653835	0.11	0.118	0.0121655	0.45	0.425	0.025	0.187	0.191333	0.00665833	0.637	0.616333	0.019218	0.698	0.683333	0.0168028	12.1	12.2	0.264575	4.1	4.16667	0.057735	0.44	0.44	0.01	6.2	6.2	0.1	4.7	4.83333	0.321455	10.2
UQAB 2000	2	100 mM	400 ppm	24.5			11.5			0.763			0.0662			1.11			0.132			0.425			0.188			0.613			0.665			12			4.2			0.43			6.3			4.6			10
UQAB 2000	3	100 mM	400 ppm	23.2			12.3			0.77			0.0652			1.125			0.112			0.4			0.199			0.599			0.687			12.5			4.2			0.45			6.1			5.2			10.5
UQAB 2000	1	150 mM	0 ppm	14.5	14.2	0.608276	7.2	7.63333	0.750555	0.163	0.1594	0.00640937	0.0158	0.0161667	0.000351188	0.51	0.522667	0.0177858	0.032	0.0355	0.00482183	0.085	0.0883333	0.00416333	0.0385	0.0413333	0.00275379	0.1235	0.129667	0.00561991	0.596	0.652	0.0484974	4.3	4.46667	0.152753	1.5	1.53333	0.057735	0.18	0.17	0.01	2.3	2.43333	0.11547	1.8	1.73333	0.057735	3.8
UQAB 2000	2	150 mM	0 ppm	13.5			8.5			0.1632			0.0165			0.543			0.041			0.093			0.0415			0.1345			0.68			4.6			1.6			0.16			2.5			1.7			3.6
UQAB 2000	3	150 mM	0 ppm	14.6			7.2			0.152			0.0162			0.515			0.0335			0.087			0.044			0.131			0.68			4.5			1.5			0.17			2.5			1.7			3.5
UQAB 2000	1	150 mM	200 ppm	16.2	16.5667	0.550757	9.2	8.93333	0.46188	0.173	0.176	0.00608276	0.0168	0.0169	0.000360555	0.596	0.587333	0.0090185	0.041	0.0417333	0.00064291	0.105	0.117667	0.0162583	0.0563	0.0568667	0.0022053	0.1613	0.174533	0.0182089	0.599	0.658333	0.0523482	6.2	6.33333	0.152753	2.1	2.2	0.1	0.23	0.206667	0.0208167	3.3	3.44	0.150997	2.5	2.53333	0.057735	5.2
UQAB 2000	2	150 mM	200 ppm	17.2			8.4			0.172			0.0166			0.578			0.0422			0.112			0.055			0.167			0.678			6.3			2.2			0.2			3.6			2.6			5.6
UQAB 2000	3	150 mM	200 ppm	16.3			9.2			0.183			0.0173			0.588			0.042			0.136			0.0593			0.1953			0.698			6.5			2.3			0.19			3.42			2.5			5.5
UQAB 2000	1	150 mM	400 ppm	17.8	17.0333	0.680686	9.8	9.86667	0.305505	0.179	0.181667	0.00550757	0.0188	0.0182333	0.000493288	0.589	0.611	0.0215174	0.045	0.0447333	0.00141892	0.132	0.134	0.0101489	0.063	0.0609	0.00252389	0.195	0.1949	0.00825045	0.66	0.693	0.0495681	6.8	6.86667	0.11547	2.5	2.4	0.1	0.24	0.23	0.0264575	3.6	3.63333	0.152753	2.8	2.63333	0.208167	5.8
UQAB 2000	2	150 mM	400 ppm	16.5			10.2			0.188			0.0179			0.612			0.046			0.125			0.0616			0.1866			0.75			7			2.4			0.2			3.5			2.4			5.6
UQAB 2000	3	150 mM	400 ppm	16.8			9.6			0.178			0.018			0.632			0.0432			0.145			0.0581			0.2031			0.669			6.8			2.3			0.25			3.8			2.7			5.3
[truncated: 41 more columns]
